# Supplementary material for: The Effects of DNA Methylation on Cytoplasmic Male Sterility in Sugar Beet
Source: Int J Mol Sci. 2024 Jan 17;25(2):1118. doi: 10.3390/ijms25021118 (PMC10817047; doi:10.3390/ijms25021118)
Supplement: Supplementary file 1 [file ijms-25-01118-s001.zip]

Archive with 3 entries (3 files):
- Figure S1.pdf
- Sequencing results.xlsx
- Table S1.xls
